# Supplementary material for: Effect of UV Filters during the Application of Pulsed Light to Reduce Lactobacillus brevis Contamination and 3-Methylbut-2-ene-1-thiol Formation While Preserving the Physicochemical Attributes of Blonde Ale and Centennial Red Ale Beers
Source: Foods. 2023 Feb 4;12(4):684. doi: 10.3390/foods12040684 (PMC9955924; doi:10.3390/foods12040684)
Supplement: Supplementary file 1 [file foods-12-00684-s001.zip]

Archive with 1 entries (1 files):
- foods-2160633-supplementary.pdf
